# Supplementary material for: Trends in Treatment and Perioperative Outcomes of Upper Tract Urothelial Carcinoma: The Evolving Role of Lymphadenectomy and Neoadjuvant Chemotherapy
Source: J Clin Med. 2026 Mar 26;15(7):2536. doi: 10.3390/jcm15072536 (PMC13074189; doi:10.3390/jcm15072536)
Supplement: Supplementary file 1 [file jcm-15-02536-s001.zip]

Archive with 1 entries (1 files):
- jcm-4174610-supplementary.pdf
